# Supplementary material for: Risk Phenotyping Before Graft Implantation: FTIR Spectroscopy and Machine Learning for Complementary Risk Stratification in Kidney Transplantation
Source: Med Sci (Basel). 2026 Jun 27;14(3):353. doi: 10.3390/medsci14030353 (PMC13413492; doi:10.3390/medsci14030353)
Supplement: Supplementary file 1 [file medsci-14-00353-s001.zip]

Archive with 1 entries (1 files):
- medsci-4351722-supplementary.pdf
